# Supplementary material for: The role of mindfulness training in sustaining weight reduction: retrospective cohort analysis
Source: BJPsych Open. 2022 Nov 15;8(6):e198. doi: 10.1192/bjo.2022.602 (PMC9707508; doi:10.1192/bjo.2022.602)
Supplement: Supplementary file 1 [file bjosup.zip]

Archive with 2 entries (2 files):
- S2056472422006020sup001.pdf
- S2056472422006020sup002.docx
